# Supplementary material for: Multi-cohort and longitudinal Bayesian clustering study of stage and subtype in Alzheimer’s disease
Source: Nat Commun. 2022 Aug 5;13:4566. doi: 10.1038/s41467-022-32202-6 (PMC9355993; doi:10.1038/s41467-022-32202-6)
Supplement: Supplementary file 5 — Supplementary Software 1 [file 41467_2022_32202_MOESM5_ESM.zip]

Archive with 1 entries (1 files):
- simulated_data.R
