# Supplementary material for: Multi-cohort and longitudinal Bayesian clustering study of stage and subtype in Alzheimer’s disease
Source: Nat Commun. 2022 Aug 5;13:4566. doi: 10.1038/s41467-022-32202-6 (PMC9355993; doi:10.1038/s41467-022-32202-6)
Supplement: Supplementary file 5 — Supplementary Software 1 [file 41467_2022_32202_MOESM5_ESM.zip › simulated_data.R]

#This script summarises the whole project. All the main steps of the analysis are scripted and applied to a toy dataset simulated below. I first simulate data, then I correct with random effects confounders before clustering. This is followed by clustering on the corrected data. Then clustering assessment takes place. Finally, I turn the model to an supervised longitudinal classifier and test 20 new cross sectional data on it. THe overall timing takes approximately 3 minutes if the packages mixAK, coda, and lme4 are installed. However, there is a potential risk when running the mod4 and mod5 clustering models. Those models are trying to produce four and five cluster solutions. The simulated data are produced in such a way that only 2 clusters exist for illustration of clustering assessment purposes. The result is that mod4 and mod5 may fail running because they "find it" hard to produce four or five clusters when only two trajectory patterns exist. To make the review easier, I provide the results of the algorithm in the object results_environment.RData. This object can be loaded in R with the function load("results_environment.RData").
#The overall experiment shows that the model works well on identifiyng that a two cluster solution is best and a supervised classifier with only cross sectional data can correctly assign the individuals into the identified clusters.
#R version 3.4.1
#simulated data example for the longitudinal clustering
library(mixAK)
library(coda)
library(lme4)
ptm <- proc.time() #start counting time
amount = 100 #I simulate 100 "individuals"
ntime = 4 #Each of the individuals has 4 timepoints
sim_data<-data.frame("id" = as.character(rep(1:amount,ntime)),"timepoint" = rep(1:ntime,each=amount))
sim_data$var1 = NA #I produce the response that will be used in the clustering
sim_data$var1[which(sim_data$timepoint==1)] <- rnorm(amount/2,4,1) #The first timepoint will be common for all the individuals (groups 1 and 2). Individuals will have randomly simulated data from a normal distribution centered at the value 4 with a standard deviation of 1
sim_data$var1[which(sim_data$id==1:(amount/2) & sim_data$timepoint==2)] <- rnorm(amount/2,1,1) #The second timepoint for the first group (half of the individuals) will take data from a normal distribution centered at the value 1 with a standard deviation of 1
sim_data$var1[which(sim_data$id==1:(amount/2) & sim_data$timepoint==3)] <- rnorm(amount/2,0,1)#The third timepoint for  the first group (half of the individuals) will take data from a normal distribution centered at the value 0 with a standard deviation of 1
sim_data$var1[which(sim_data$id==1:(amount/2) & sim_data$timepoint==4)] <- rnorm(amount/2,-2,1)#The forth timepoint for  the first group (half of the individuals) will take data from a normal distribution centered at the value -2 with a standard deviation of 1
sim_data$var1[which(sim_data$id==(amount/2+1):amount)] <- rnorm(amount/2,4,1) #The other half of the individuals (group 2), will be stable over time. Individuals will have randomly simulated data from a normal distribution centered at the value 4 with a standard deviation of 1.
sim_data<- sim_data[order(sim_data$id,sim_data$timepoint),] #Now I order the data in terms of individual id and timepoint
ip <- getProfiles(t = "timepoint", 
                  y = c("var1"), 
                  id = "id", data = sim_data) #I plot the simulated data to showcase the obvious difference between groups 1 and 2
plotProfiles(ip = ip, data = sim_data, var = "var1", tvar = "timepoint", 
             auto.layout = F, main = "var1",
             xlab = "timepoint", ylab = "values", col = "cyan")		
sim_data$confounder1 <- sample(1:3,100,replace=T) # I simulate a confounder with 3 levels
sim_data$var1_confounded <- sim_data$var1 #The confounded variable is initialized with values ssame as a the response (var1)
sim_data$var1_confounded[sim_data$confounder1==1] <- sim_data$var1_confounded[sim_data$confounder1==1]+runif(length(which(sim_data$confounder1==1)),-1,-.5) #The confounder group one is shifted slightly (uniform random noise addition with a span between -1 and -0.5).
sim_data$var1_confounded[sim_data$confounder1==2] <- sim_data$var1_confounded[sim_data$confounder1==2]+runif(length(which(sim_data$confounder1==2)),0,.5)  #The confounder group two is shifted slightly more than group one (uniform random noise addition with a span between 0 and 0.5).
sim_data$var1_confounded[sim_data$confounder1==3] <- sim_data$var1_confounded[sim_data$confounder1==3]+runif(length(which(sim_data$confounder1==3)),-2,-1.5)  #The confounder group three is shifted more than both confounding groups 1 and two (uniform random noise addition with a span between -2 and -1.5).
sim_data$confounder1 <- as.factor(sim_data$confounder1) #I turn the counfounder to a factor so that it can be read as a factor from the mixed effect model.
ip <- getProfiles(t = "timepoint", 
                  y = c("var1_confounded"), 
                  id = "id", data = sim_data)#I plot the confounded data to showcase that the data have shifted since they are confounded. Realistic data look like this when they are confounded. The difference between the variable var1 and var1_confounded is that var1_confounded is the data that we actually get from our cohorts, while that data var1 are "clean data". That is, var1 is how the data should look if we have completely cleaned out the confounding effects of confounder 1
plotProfiles(ip = ip, data = sim_data, var = "var1_confounded", tvar = "timepoint", 
             auto.layout = F, main = "var1_confounded",
             xlab = "timepoint", ylab = "values", col = "cyan")
wvalues_models <- list() #make a list to put the mixed effect model
wvalues_models[[1]]<-lmer(var1_confounded~timepoint+(1|confounder1)+(1|id),
                            data=sim_data) #train a mixed effect model that accounts for time as fixed effect and for confounder1 and id as random effects. Thjis model will be used to clean the var1_confounder from its confounding effect (three level variable confounder1)
summary(wvalues_models[[1]])
plot(resid(wvalues_models[[1]]),main="resid")
qqnorm(resid(wvalues_models[[1]]),main="qqnorm")
qqline(resid(wvalues_models[[1]]))
hist(resid(wvalues_models[[1]]),breaks=50)
sim_data$var1_confounded_corr <- sim_data$var1_confounded-ranef(wvalues_models[[1]])$confounder1[match(sim_data[,c("confounder1")],rownames(ranef(wvalues_models[[1]])$confounder1)),] #correct the data for the confounding effect by subtracting from each observation of the var1_confounded the random effect level that corresponds to its confunding group.
ip <- getProfiles(t = "timepoint", 
                  y = c("var1_confounded_corr"), 
                  id = "id", data = sim_data) #Here I plotted the clean data. The data (var1_confounded_corr) are not completely identical to var1 because the random uniform noise per group (confounder1) is assessed by the mixed effect model at group level. However, the data are clearly corrected from the confounding effect.
plotProfiles(ip = ip, data = sim_data, var = "var1_confounded_corr", tvar = "timepoint", 
             auto.layout = F, main = "var1_confounded_corr",
             xlab = "timepoint", ylab = "values", col = "cyan")
#In this step the actuall modelling takes place. The variable that will be clustered is the var1_confounder_corr because this variable represents the realistic data corrected from the effect of the confounder confounder1. 		
k=1 #The number of variables in the model
ran_int_status=T #calculate random intercepts and slopes. This means that for a 2 cluster solution two intercepts and two slopes will be calculated
ran_eff_num <- 2*length(k) #The number of random effects will be equal to two times the number of variables that will be used in the clustering.

mod2 <- GLMM_MCMC(y =sim_data[, "var1_confounded_corr"], 
                 dist = rep("gaussian",1), 
                 id = sim_data[, "id"],
                 x = list(var1_confounded_corr="empty"),
                 z = list(var1_confounded_corr=sim_data[, "timepoint"]),
                 random.intercept = rep(ran_int_status, ran_eff_num/2),prior.b = list(Kmax = 2),
                 nMCMC = c(burn = 50, keep = 2000, thin = 50, info = 50),
                 parallel = F, PED = F);
mod2 <- NMixRelabel(mod2, type = "stephens", keep.comp.prob = TRUE)

mod3 <- GLMM_MCMC(y =sim_data[, "var1_confounded_corr"], 
                  dist = rep("gaussian",1), 
                  id = sim_data[, "id"],
                  x = list(var1_confounded_corr="empty"),
                  z = list(var1_confounded_corr=sim_data[, "timepoint"]),
                  random.intercept = rep(ran_int_status, ran_eff_num/2),prior.b = list(Kmax = 3),
                  nMCMC = c(burn = 50, keep = 2000, thin = 50, info = 50),
                  parallel = F, PED = F);
mod3 <- NMixRelabel(mod3, type = "stephens", keep.comp.prob = TRUE)

mod4 <- GLMM_MCMC(y =sim_data[, "var1"], 
                  dist = rep("gaussian",1), 
                  id = sim_data[, "id"],
                  x = list(var1_confounded_corr="empty"),
                  z = list(var1_confounded_corr=sim_data[, "timepoint"]),
                  random.intercept = rep(ran_int_status, ran_eff_num/2),prior.b = list(Kmax = 4),
                  nMCMC = c(burn = 50, keep = 500, thin = 50, info = 50),
                  parallel = F, PED = F);
mod4 <- NMixRelabel(mod4, type = "stephens", keep.comp.prob = TRUE)

mod5 <- GLMM_MCMC(y =sim_data[, "var1"], 
                  dist = rep("gaussian",1), 
                  id = sim_data[, "id"],
                  x = list(var1_confounded_corr="empty"),
                  z = list(var1_confounded_corr=sim_data[, "timepoint"]),
                  random.intercept = rep(ran_int_status, ran_eff_num/2),prior.b = list(Kmax = 5),
                  nMCMC = c(burn = 50, keep = 500, thin = 50, info = 50),
                  parallel = F, PED = F);
mod5 <- NMixRelabel(mod5, type = "stephens", keep.comp.prob = TRUE)

#THe following script is dedicated to the model assessment
Devs1 <-  list() #model deviance list
mcmc1_convergence<-list() #mcmc convergence list
analysisvars<-list();
mod_objects <- list(mod2,mod3,mod4,mod5)# some of models gathered in a list object
counter=1
for (i in 1:length(mod_objects)){
  sim=i
  mod_object <- mod_objects[[i]] #pick one simulation output (one clustering solution)
  K=mod_object$prior.b$Kmax #find number of cluster
  Devs1[[sim]] <- mod_object[["Deviance"]] #extract model deviance 
  mus_summary<-apply(NMixChainComp(mod_object, relabel = T, param = "mu_b"),2,function(x) autocorr(mcmc(x),lags = 1)); #calculate autocorrelation per mixed effect parameter. High autocorrelation suggests lack of MCMC convergence
  mus_summary1<-length(which(mus_summary>.85))/length(mus_summary) #calculate percentage of chains with bad convergence to penalize during the model assessment
  groupMed <- apply((mod_object$quant.comp.prob[["50%"]])/2, 1, which.max) #calculate median clustering
  pHPD <- HPDinterval(mcmc(mod_object$comp.prob)) #add uncertainty measures in the clustering procedure
  pHPDlower <- matrix(pHPD[, "lower"], ncol = K, byrow = TRUE) #calculate uncertainly classified observations
  pHPDupper <- matrix(pHPD[, "upper"], ncol = K, byrow = TRUE) #calculate uncertainly classified observations
  rownames(pHPDlower) <- rownames(pHPDupper) <- names(ip) #calculate uncertainly classified observations
  groupHPD <- groupMed #calculate uncertainly classified observations
  for (i in 1:K){ groupHPD[groupHPD == i & pHPDlower[, i] <= 0.5] <- K+1} #calculate uncertainly classified observations
  mcmc1_convergence<-rbind(mcmc1_convergence, c(K,mus_summary1,
                     ifelse(!is.na(match(K+1,names(table(groupHPD)))),table(groupHPD)[which(names(table(groupHPD))==K+1)],0))) #summarise the data apart from the deviance in a list object 
  print(unlist(mcmc1_convergence[counter]))
  #rm(list= ls()[!(ls() %in% c('thelist',"Devs1", "analysisvars","mcmc1_convergence","counter"))])
  counter=counter+1;
  gc();
}
#summarise all the information and give names to the quality measure outputs
mcmc1_convergence<-data.frame(mcmc1_convergence)
mcmc1_convergence[,1]<-unlist(mcmc1_convergence[,1])
mcmc1_convergence[,2]<-unlist(mcmc1_convergence[,2])
mcmc1_convergence[,3]<-unlist(mcmc1_convergence[,3])
mcmc1_convergence$deviance<-unlist(lapply(Devs1,function(x) ifelse(length(x)>1,mean(x),NA)))
mcmc1_convergence$clusternum<-mcmc1_convergence$X1
colnames(mcmc1_convergence)[2]<-"mcmc_mus_failed"
colnames(mcmc1_convergence)[3]<-"uncertainly_clustered_individuals"
mcmc_convergence <- data.frame(mcmc1_convergence[,c("clusternum","mcmc_mus_failed","uncertainly_clustered_individuals","deviance")])

#quality measure scaling function. This function normalize each quality measure between 0 and 1 so that all qualtiy measures have similar importance
scale<-function(thevar) {(((1-0)/(max(thevar)-min(thevar)))*(thevar-max(thevar))+1)}
#ordering of clustering solutions after the quality assessment. SInce the data were simulated as two clusters, the 2 cluster solution is the most optimal for the unsupervised separation of the simulated longitudinal dataset.
mcmc_convergence[order(sqrt(scale(mcmc_convergence$deviance)^2+scale(mcmc_convergence$mcmc_mus_failed)^2)),]
#schematic representation of quality assessment. The solution that is closest to 0 in the plot is the most optimal. The euclidean distance is used to decide the closest to zero solution accounting for deviance and MCMC chains that fail to converge
plot(scale(mcmc_convergence$deviance), scale(mcmc_convergence$mcmc_mus_failed))

##########SUPERVISED CLASSIFIER#############
#The example follows with the addition of a supervised model where the mod objects (cluster models) will be turned into new supervised classifiers.
#first I simulate some new data from the same process as the original dataset (sim_data)
#The data sim_data2 are not observed from the clustering model. they are cross sectional data and match the timepoint 3. half of the observations are simulated to belong in one cluster and the other half to the second cluster.
amount = 20
ntime = 1
sim_data_2<-data.frame("id" = as.character(rep(1:amount,ntime)),"timepoint" = rep(1:ntime,each=amount))
sim_data_2$timepoint <- 3
sim_data_2$var1 = NA
sim_data_2$var1[which(sim_data_2$id==1:(amount/2))] <- rnorm(amount/2,0,.5)
sim_data_2$var1[which(sim_data_2$id==(amount/2+1):amount)] <- rnorm(amount/2,4,.5)
plot(sim_data_2$var1)
#I extract vital information from the clustering model to use it for the construction of the supervised classifier. The new object that will have all this info inside is called newmod. Each of the list elements (2 main elements in a two cluster solution) will include the information about one cluster. Basically we name each cluster a model. Then the classifier will decide for a new observation whether model 1 (cluster 1) or model 2 (cluster 2) is best to represent the observation (in a 2 cluster solution).
mynewmod <- list()
for (clusternumber in 1:mod2$prior.b$Kmax){
  mynewmod[[clusternumber]] = list()
  mynewmod[[clusternumber]]$dimb = mod2$dimb
  mynewmod[[clusternumber]]$prior.b$priorK = mod2$prior.b$priorK
  mynewmod[[clusternumber]]$R["Rc"] = mod2$R["Rc"]
  mynewmod[[clusternumber]]$R["Rd"] = mod2$R["Rd"]
  mynewmod[[clusternumber]]$nMCMC["keep"] = mod2$nMCMC["keep"]
  mynewmod[[clusternumber]]$dist = mod2$dist
  mynewmod[[clusternumber]]$random.intercept = mod2$random.intercept
  mynewmod[[clusternumber]]$p = mod2$p
  mynewmod[[clusternumber]]$q = mod2$q
  mynewmod[[clusternumber]]$scale.b$shift = mod2$scale.b$shift
  mynewmod[[clusternumber]]$scale.b$scale = mod2$scale.b$scale
  #Here it is the first time that I change a parameter to the new GLMM_MCMC objects from the original one. I define as number of components equal to 1 since I want to have one object for each mixture component
  mynewmod[[clusternumber]]$prior.b$Kmax = mod2$prior.b$Kmax/mod2$prior.b$Kmax
  mynewmod[[clusternumber]]$K_b = rep(mod2$prior.b$Kmax/mod2$prior.b$Kmax,length(mod2$K_b))
  mynewmod[[clusternumber]]$w_b = rowSums(mod2$w_b)
  number_of_ref<-(sum(mod2$q)+unlist(table(mod2$random.intercept)))
  mynewmod[[clusternumber]]$mu_b = mod2$mu_b[,((clusternumber-1)*number_of_ref+1):(clusternumber*number_of_ref)]
  mynewmod[[clusternumber]]$Li_b = mod2$Li_b[,((clusternumber-1)*((number_of_ref*(number_of_ref+1))/2)+1):(clusternumber*((number_of_ref*(number_of_ref+1))/2))]
  mynewmod[[clusternumber]]$alpha = mod2$alpha
  mynewmod[[clusternumber]]$lalpha = mod2$lalpha
  mynewmod[[clusternumber]]$sigma_eps = t(mod2$sigma_eps)
  class(mynewmod[[clusternumber]]) = "GLMM_MCMC"
}

newobs <- GLMM_longitDA2(mod=mynewmod,w.prior = c(1:length(mynewmod)),
                         y = sim_data_2[, "var1"], 
                         id = sim_data_2[, "id"],
                         x = list(var1="empty"),
                         z = list(var1=sim_data_2[, "timepoint"]),
                         xz.common = TRUE,info = 20)
marginal_probabilities <- newobs$pi_marg
marginal_probabilities <- marginal_probabilities[!is.na(marginal_probabilities[,1]),]
#The test that we did was to use cross sectional data (20 subjects, 10 in each cluster with only one observation at timepoint 3) and see how well the longitudinal classifier can utilize them to find the cluster where they belong. 
table(apply(marginal_probabilities,1,which.max))#This shows how many observations were missclassified. 100% correct classification will yield to 10 cases in class one and 10 cases in class two

t1 <- proc.time() - ptm;print(t1);t1[3]/60 #stop counting time
